# Supplementary material for: Plasma alpha-trypsin inhibitor heavy chain 4 as an age-specific biomarker in the diagnosis and treatment of major depressive disorder
Source: Front Psychiatry. 2024 Sep 11;15:1449202. doi: 10.3389/fpsyt.2024.1449202 (PMC11422199; doi:10.3389/fpsyt.2024.1449202)
Supplement: Supplementary file 2 [file Table2.xlsx]

## Sheet: Sheet1
ID	Treatment drug	Group (1 = Adult MDD; 2= Adolescent MDD)
MDD01	Duloxetine 40mg/d; aripiprazole 10mg/d	1
MDD02	Escitalopram 15mg/d	1
MDD03	Escitalopram 20mg/d	1
MDD04	Duloxetine 40mg/d	1
MDD05	Duloxetine 40mg/d	1
MDD06	Sertraline 100mg/d	1
MDD07	Paroxetine 20mg/d	1
MDD08	Escitalopram 20mg/d，aripiprazole 7.5md/d	1
MDD09	Fluoxetine 40mg/d	1
MDD10	Paroxetine 20mg/d	1
MDD11	Escitalopram 20mg/d	1
MDD12	Sertraline 150mg; aripiprazole 5mg/d	1
MDD13	Duloxetine 40mg/d	1
MDD14	Duloxetine 40mg/d; aripiprazole 10mg/d	1
MDD15	Sertraline 100mg/d; aripiprazole 10mg/d	1
MDD16	Duloxetine 60mg/d; quetiapine 50mg/d	1
MDD17	Sertraline 150mg/d; aripiprazole 10mg/d	1
MDD18	Duloxetine 60mg/d; aripiprazole 10mg/d	1
MDD19	Duloxetine 40mg/d	1
MDD20	Escitalopram 10mg/d	1
MDD21	Duloxetine 40mg/d; quetiapine 100mg/d	1
MDD22	Escitalopram 20mg/d	1
MDD23	Fluvoxamine 200mg/d	1
MDD24	Fluvoxamine 200mg/d; aripiprazole 10mg/d	1
MDD25	Duloxetine 40mg/d	1
MDD26	Escitalopram 20mg/d; aripiprazole 10mg/d	1
MDD27	Sertraline 150mg/d; quetiapine 50mg/d	1
MDD28	Escitalopram 20mg/d; aripiprazole 10mg/d	1
MDD29	Duloxetine 40mg/d	1
MDD30	Fluoxetine 40mg/d	1
MDD31	Duloxetine 40mg/d	1
MDD32	Escitalopram 15mg/d; quetiapine 50mg/d	1
MDD33	Escitalopram 15mg/d	1
MDD34	Escitalopram 20mg/d，quetiapine 100mg/d	1
MDD35	Escitalopram 20mg/d; aripiprazole 10mg/d	1
MDD36	Sertraline 150mg/d; aripiprazole 5mg/d	1
MDD37	Fluoxetine 40mg/d; quetiapine 50mg/d	1
MDD38	Escitalopram 20mg/d	1
MDD39	Fluvoxamine 200mg/d	1
MDD40	Escitalopram 20mg/d	1
MDD41	Escitalopram 20mg/d	1
MDD42	Sertraline 150mg/d; quetiapine 50mg/d	1
MDD43	Paroxetine 20mg/d	1
MDD44	Sertraline 150mg/d; quetiapine 100mg/d	1
MDD45	Escitalopram 20mg/d	1
MDD46	Escitalopram 20mg/d	1
MDD47	Escitalopram 20mg/d; quetiapine 50mg/d	1
MDD48	Escitalopram 15mg/d	1
MDD49	Escitalopram 15mg/d	1
MDD50	Escitalopram 15mg/d	1
MDD51	Paroxetine 30mg/d; quetiapine 50mg/d	1
MDD52	Duloxetine 40mg/d	1
MDD53	Fluvoxamine 200mg/d; aripiprazole 10mg/d	1
MDD54	Paroxetine 20mg/d	1
MDD55	Escitalopram 20mg/d; quetiapine 50mg/d	1
MDD56	Escitalopram 10mg/d	1
MDD57	Paroxetine 20mg/d	1
MDD58	Sertraline 100mg/d	1
MDD59	Escitalopram 15mg/d	1
MDD60	Duloxetine 40mg/d; aripiprazole 5mg/d	1
MDD61	Fluvoxamine 200mg/d; aripiprazole 10mg/d	1
MDD62	Escitalopram 10mg/d	1
MDD63	Sertraline 100mg/d	1
MDD64	Duloxetine 40mg/d; aripiprazole 7.5mg/d	1
MDD65	Sertraline 100mg/d	1
MDD66	Sertraline 100mg/d	2
MDD67	Sertraline 100mg/d	2
MDD68	Escitalopram 10mg/d	2
MDD69	Fluvoxamine 200mg/d; quetiapine 100mg/d	2
MDD70	Escitalopram 20mg/d; quetiapine 100mg/d	2
MDD71	Escitalopram 20mg/d; aripiprazole 15mg/d	2
MDD72	Sertraline 100mg/d	2
MDD73	Sertraline 150mg/d; aripiprazole 5mg/d	2
MDD74	Duloxetine 60mg/d; aripiprazole 10mg/d	2
MDD75	Escitalopram 20mg/d	2
MDD76	Sertraline 150mg/d; aripiprazole 10mg/d	2
MDD77	Duloxetine 50mg/d; aripiprazole 5mg/d	2
MDD78	Fluoxetine 40mg/d; aripiprazole 10mg/d	2
MDD79	Fluvoxamine 200mg/d; aripiprazole 10mg/d	2
MDD80	Sertraline 100mg/d	2
MDD81	Sertraline 150mg/d; quetiapine 100mg/d	2
MDD82	Sertraline 100mg/d	2
MDD83	Duloxetine 40mg/d	2
MDD84	Fluvoxamine 200mg/d; aripiprazole 10mg/d	2
MDD85	Duloxetine 50mg/d; quetiapine 100mg/d	2
MDD86	Escitalopram 10mg/d	2
MDD87	Escitalopram 15mg/d	2
MDD88	Sertraline 100mg/d	2
MDD89	Sertraline 100mg/d	2
MDD90	Fluvoxamine 200mg/d; aripiprazole 10mg/d	2
MDD91	Escitalopram 20mg/d; quetiapine 100mg/d	2
MDD92	Escitalopram 20mg/d; aripiprazole 15mg/d，	2
MDD93	Sertraline 100mg/d	2
MDD94	Sertraline 150mg/d; quetiapine 50mg/d	2
MDD95	Sertraline 150mg/d; aripiprazole 5mg/d	2
MDD96	Sertraline 100mg/d	2
MDD97	Escitalopram 15mg/d	2
MDD98	Escitalopram 10mg/d	2
MDD99	Sertraline 150mg/d; aripiprazole 10mg/d	2
MDD100	Sertraline 100mg/d	2
MDD101	Sertraline 150mg/d; quetiapine 50mg/d	2
MDD102	Escitalopram 10mg/d	2
MDD103	Escitalopram 20mg/d; quetiapine 50mg/d	2
MDD104	Fluoxetine 40mg/d	2
MDD105	Fluvoxamine 200mg/d	2
MDD106	Fluvoxamine 200mg/d	2
MDD107	Escitalopram 20mg/d; quetiapine 100mg/d	2
MDD108	Duloxetine 60mg/d	2
MDD109	Sertraline 150mg/d; quetiapine 50mgd	2
MDD110	Sertraline 150mg/d	2
MDD111	Sertraline 150mg/d	2
MDD112	Escitalopram 10mg/d	2
MDD113	Sertraline 100mg/d	2
MDD114	Duloxetine 60mg/d; aripiprazole 20mg/d	2
MDD115	Sertraline 150mg/d; quetiapine 50mg/d	2
MDD116	Sertraline 100mg/d	2
